# Supplementary material for: Novel variants in the RDH5 Gene in a Chinese Han family with fundus albipunctatus
Source: BMC Ophthalmol. 2022 Feb 11;22:69. doi: 10.1186/s12886-022-02301-5 (PMC8840791; doi:10.1186/s12886-022-02301-5)
Supplement: Supplementary file 2 — Additional file 2. RDH5 mutation results. [file 12886_2022_2301_MOESM2_ESM.xlsx]

## Sheet: SNP INFORMATION
The SNP information in the RDH5 gene of the recruited individuals
Gene	Exon(NM_002905.5)	cDNA(NM_002905.5)	Protein(NP_002896.2)	gnomAD_exome_EAS	gnomAD_genome	gnomAD_genome_EAS	GERP	Cadd_Phred	MutationTaster Pred	Interpro_domain	ACNG	5' Flanking reference seq	SNP	3' Flanking reference seq	NOTE
RDH5	2	c.39delA	p.Val14CysfsX47								Likely pathogenic	ctgggtgccttactctgggc	A/-	gtgctgtggttgctcaggga
RDH5	4	c.683G>A	p.Arg228Gln	0.00049057	3.186e-05	0.0006	4.88	22.6	D	NAD(P)-binding domain	Likely pathogenic	cctgcaggcctgctgggcac	G/A	gctgcctcctgccacacagg
RDH5	4	c.710A>G	p.Tyr237Cys	0.000163827	3.186e-05	0.0006	4.88	26.9	D	NAD(P)-binding domain	Likely pathogenic	tcctgccacacaggcccact	A/G	tgggggggccttcctcacca

## Sheet: GENOTYPES
Genetic variants in the RDH5 gene of the recruited individuals
	1	2	3
	831	3607	3634
II:2	A/-	G/A	A/G
II:5	A/-	G/A	A/G
II:8	A/-	G/A	A/G
II:11	A/A	G/G	A/A
III:1	A/A	G/A	A/G
III:1	A/-	G/G	A/A
Notes:	N/N'	Mutation
